# Supplementary material for: Peaking Global and G20 Countries’ CO2 Emissions under the Shared Socio-Economic Pathways
Source: Int J Environ Res Public Health. 2022 Sep 4;19(17):11076. doi: 10.3390/ijerph191711076 (PMC9518017; doi:10.3390/ijerph191711076)
Supplement: Supplementary file 1 [file ijerph-19-11076-s001.zip]

Archive with 1 entries (1 files):
- ijerph-1861133-supplementary.pdf
